# Supplementary material for: Altiplano agricultural origins was a process of economic resilience, not hardship: Isotope chemistry, zooarchaeology, and archaeobotany in the Titicaca Basin, 5.5-3.0 ka
Source: PLoS One. 2025 Jun 25;20(6):e0325626. doi: 10.1371/journal.pone.0325626 (PMC12192108; doi:10.1371/journal.pone.0325626)
Supplement: S1 File — S1 Table. Food Web Data. 210 published isotopic values from archaeological and adjusted modern samples from the Andean Altiplano. S2 Table. Isotopic and archaeological context data of human bones. 16 isotopic values from the Kaillachuro and Jiskairumoko sites. S3 Data. R code for statistical analysis. (ZIP) [file pone.0325626.s001.zip]

Archive with 6 entries (5 files):
- SInformation/
- SInformation/.RData
- SInformation/.Rhistory
- SInformation/S1_Table_Sources_Titicaca.csv
- SInformation/S2_Table_OseoIsotopicData.xlsx
- SInformation/S3_RCodeDiet.R
