# Supplementary material for: Altiplano agricultural origins was a process of economic resilience, not hardship: Isotope chemistry, zooarchaeology, and archaeobotany in the Titicaca Basin, 5.5-3.0 ka
Source: PLoS One. 2025 Jun 25;20(6):e0325626. doi: 10.1371/journal.pone.0325626 (PMC12192108; doi:10.1371/journal.pone.0325626)
Supplement: S1 File — S1 Table. Food Web Data. 210 published isotopic values from archaeological and adjusted modern samples from the Andean Altiplano. S2 Table. Isotopic and archaeological context data of human bones. 16 isotopic values from the Kaillachuro and Jiskairumoko sites. S3 Data. R code for statistical analysis. (ZIP) [file pone.0325626.s001.zip › SInformation/S1_Table_Sources_Titicaca.csv]

ANIMAL & PLANT
Site	Region	Altitude	Period	Time	Taxa	Tissue type	Type	d13C	d15N	C/N	Suess Effect	d13C.tissue	d13Cdiet	d15Ndiet	Reference
Khonkho Wankane	Titicaca	3884	Formative-Tiwanaku	Archaeological	Camelidae	Bone	mammals	-18.6	7.4	3		-2.4	-21	7.4	Berryman 2010: Appendix A
Khonkho Wankane	Titicaca	3884	Formative-Tiwanaku	Archaeological	Camelidae	Bone	mammals	-17.3	7.1	3		-2.4	-20	7.1	Berryman 2010: Appendix A
Khonkho Wankane	Titicaca	3884	Formative-Tiwanaku	Archaeological	Camelidae	Bone	mammals	-18.8	4.8	3		-2.4	-21	4.8	Berryman 2010: Appendix A
Tiwanaku/Mollo Kontu	Titicaca	3865	Tiwanaku/Late Intermediate Period	Archaeological	Camelidae	Bone	mammals	-18.6	6.2	3		-2.4	-21	6.2	Berryman 2010: Appendix A
Tiwanaku/Mollo Kontu	Titicaca	3865	Tiwanaku/Late Intermediate Period	Archaeological	Camelidae	Bone	mammals	-18.4	6.1	3		-2.4	-21	6.1	Berryman 2010: Appendix A
L8516_1	Titicaca	3800	Formative-Tiwanaku	Archaeological	Camelidae	Bone	mammals	-19.2	8.6	3.4		-2.4	-22	8.6	Miller et al. 2021: Dataset_S01
L8516_2	Titicaca	3800	Formative-Tiwanaku	Archaeological	Camelidae	Bone	mammals	-19.4	6.5	3.6		-2.4	-22	6.5	Miller et al. 2021: Dataset_S01
L8516_3	Titicaca	3800	Formative-Tiwanaku	Archaeological	Camelidae	Bone	mammals	-19.2	8.9	3.5		-2.4	-22	8.9	Miller et al. 2021: Dataset_S01
L8516_4	Titicaca	3800	Formative-Tiwanaku	Archaeological	Camelidae	Bone	mammals	-19.5	6.3	3.6		-2.4	-22	6.3	Miller et al. 2021: Dataset_S01
JC099	Titicaca	3800	Formative-Tiwanaku	Archaeological	Camelidae	Bone	mammals	-19.7	6.7	3.2		-2.4	-22	6.7	Miller et al. 2021: Dataset_S01
JC100b	Titicaca	3800	Formative-Tiwanaku	Archaeological	Camelidae	Bone	mammals	-18.8	10.7	3.3		-2.4	-21	10.7	Miller et al. 2021: Dataset_S01
JC101	Titicaca	3800	Formative-Tiwanaku	Archaeological	Camelidae	Bone	mammals	-19.2	9.6	3.3		-2.4	-22	9.6	Miller et al. 2021: Dataset_S01
JC102	Titicaca	3800	Formative-Tiwanaku	Archaeological	Camelidae	Bone	mammals	-19.9	10.7	3.2		-2.4	-22	10.7	Miller et al. 2021: Dataset_S01
JC103B	Titicaca	3800	Formative-Tiwanaku	Archaeological	Camelidae	Bone	mammals	-19.8	7.4	3.3		-2.4	-22	7.4	Miller et al. 2021: Dataset_S01
JC105	Titicaca	3800	Formative-Tiwanaku	Archaeological	Camelidae	Bone	mammals	-18.5	7.2	3.2		-2.4	-21	7.2	Miller et al. 2021: Dataset_S01
JC106	Titicaca	3800	Formative-Tiwanaku	Archaeological	Camelidae	Bone	mammals	-19.3	9.2	3.2		-2.4	-22	9.2	Miller et al. 2021: Dataset_S01
JC107	Titicaca	3800	Formative-Tiwanaku	Archaeological	Camelidae	Bone	mammals	-20.1	6.4	3.3		-2.4	-23	6.4	Miller et al. 2021: Dataset_S01
JC108	Titicaca	3800	Formative-Tiwanaku	Archaeological	Camelidae	Bone	mammals	-19.2	8.7	3.2		-2.4	-22	8.7	Miller et al. 2021: Dataset_S01
JC109	Titicaca	3800	Formative-Tiwanaku	Archaeological	Camelidae	Bone	mammals	-20.3	10.2	3.3		-2.4	-23	10.2	Miller et al. 2021: Dataset_S01
JC110	Titicaca	3800	Formative-Tiwanaku	Archaeological	Camelidae	Bone	mammals	-18.6	10.8			-2.4	-21	10.8	Miller et al. 2021: Dataset_S01
Kaillachuro	Titicaca	3930	Terminal Archaic	Archaeological	Camelidae	Bone	mammals	-18.68	7.1	3.3		-2.4	-21	7.1	Flores-Blanco, 2024: Appendix 6
Kaillachuro	Titicaca	3930	Terminal Archaic	Archaeological	Camelidae	Bone	mammals	-19.6	6.3	3.3		-2.4	-22	6.3	Flores-Blanco, 2024: Appendix 6
Kaillachuro	Titicaca	3930	Inca	Archaeological	Camelidae	Bone	mammals	-17.2	6.6	3.1		-2.4	-20	6.6	Flores-Blanco, 2024: Appendix 6
Pukara	Titicaca	3904	Formative	Archaeological	Camelidae	Bone	mammals	-18.6	8.4			-2.4	-21	8.4	DeNiro, 1988; Pezo, et al. 2024
Pukara	Titicaca	3904	Formative	Archaeological	Camelidae	Bone	mammals	-18.5	7.3			-2.4	-21	7.3	DeNiro, 1988; Pezo, et al. 2024
Pukara	Titicaca	3904	Formative	Archaeological	Camelidae	Bone	mammals	-18.3	6.9			-2.4	-21	6.9	DeNiro, 1988; Pezo, et al. 2024
Pukara	Titicaca	3904	Formative	Archaeological	Camelidae	Bone	mammals	-18.6	6.8			-2.4	-21	6.8	DeNiro, 1988; Pezo, et al. 2024
Pukara	Titicaca	3904	Formative	Archaeological	Camelidae	Bone	mammals	-18.2	7.2			-2.4	-21	7.2	DeNiro, 1988; Pezo, et al. 2024
Pukara	Titicaca	3904	Formative	Archaeological	Camelidae	Bone	mammals	-19.2	7.2			-2.4	-22	7.2	DeNiro, 1988; Pezo, et al. 2024
Pukara	Titicaca	3904	Formative	Archaeological	Camelidae	Bone	mammals	-18.8	6.4			-2.4	-21	6.4	DeNiro, 1988; Pezo, et al. 2024
Pukara	Titicaca	3904	Formative	Archaeological	Camelidae	Bone	mammals	-19.2	6.4			-2.4	-22	6.4	DeNiro, 1988; Pezo, et al. 2024
Pukara	Titicaca	3904	Formative	Archaeological	Camelidae	Bone	mammals	-18.8	5.6			-2.4	-21	5.6	DeNiro, 1988; Pezo, et al. 2024
Pukara	Titicaca	3904	Formative	Archaeological	Camelidae	Bone	mammals	-19.1	5.4			-2.4	-22	5.4	DeNiro, 1988; Pezo, et al. 2024
Pukara	Titicaca	3904	Formative	Archaeological	Camelidae	Bone	mammals	-18.8	5.3			-2.4	-21	5.3	DeNiro, 1988; Pezo, et al. 2024
Pukara	Titicaca	3904	Formative	Archaeological	Camelidae	Bone	mammals	-19.1	5.1			-2.4	-22	5.1	DeNiro, 1988; Pezo, et al. 2024
Pukara	Titicaca	3904	Formative	Archaeological	Camelidae	Bone	mammals	-19.5	4.4			-2.4	-22	4.4	DeNiro, 1988; Pezo, et al. 2024
Pukara	Titicaca	3904	Formative	Archaeological	Camelidae	Bone	mammals	-16.8	4.7			-2.4	-19	4.7	DeNiro, 1988; Pezo, et al. 2024
Pukara	Titicaca	3904	Formative	Archaeological	Camelidae	Bone	mammals	-17	5.7			-2.4	-19	5.7	DeNiro, 1988; Pezo, et al. 2024
Pukara	Titicaca	3904	Formative	Archaeological	Camelidae	Bone	mammals	-17.2	5.9			-2.4	-20	5.9	DeNiro, 1988; Pezo, et al. 2024
Pukara	Titicaca	3904	Formative	Archaeological	Camelidae	Bone	mammals	-16.3	6.5			-2.4	-19	6.5	DeNiro, 1988; Pezo, et al. 2024
Pukara	Titicaca	3904	Formative	Archaeological	Camelidae	Bone	mammals	-16.5	7			-2.4	-19	7	DeNiro, 1988; Pezo, et al. 2024
KCH21	Titicaca	3904	Formative	Archaeological	Camelidae	Bone	mammals	-19.6	11.1			-2.4	-13.5	11.1	Capriles, et al. 2021: Table 2
KCH21	Titicaca	3904	Formative	Archaeological	Camelidae	Bone	mammals	-16.8	9.3			-2.4	-11.7	9.3	Capriles, et al. 2021: Table 2
KCH21	Titicaca	3904	Formative	Archaeological	Camelidae	Bone	mammals	-16.3	10.7			-2.4	-13.1	10.7	Capriles, et al. 2021: Table 2
KCH21	Titicaca	3904	Formative	Archaeological	Camelidae	Bone	mammals	-16.8	8.1			-2.4	-10.5	8.1	Capriles, et al. 2021: Table 2
KCH21	Titicaca	3904	Formative	Archaeological	Camelidae	Bone	mammals	-17.2	9.7			-2.4	-12.1	9.7	Capriles, et al. 2021: Table 2
KCH21	Titicaca	3904	Formative	Archaeological	Camelidae	Bone	mammals	-15.2	10.5			-2.4	-12.9	10.5	Capriles, et al. 2021: Table 2
Tiwanaku/Mollo Kontu	Titicaca	3865	Middle Formative	Archaeological	Unknow	Bone	fish	-16.9	6.1	3.5		-3.7	-21	6.1	Berryman 2010
KU-AQ	Titicaca	3800	Middle Formative	Archaeological	Trichomycterus sp.	Bone	fish	-6.72	7.05			-3.7	-10	7.05	Miller et al. 2010: Table 3
KU-AQ	Titicaca	3800	Middle Formative	Archaeological	Orestias sp.	Bone	fish	-8.49	7.29			-3.7	-12	7.29	Miller et al. 2010: Table 3
KU-AQ	Titicaca	3800	Middle Formative	Archaeological	Orestias sp.	Bone	fish	-6.51	5.39			-3.7	-10	5.39	Miller et al. 2010: Table 3
KU-AQ	Titicaca	3800	Middle Formative	Archaeological	Orestias agassii	Scales	fish	-9.55	5.88			-3.7	-13	5.88	Miller et al. 2010: Table 3
KU-AQ	Titicaca	3800	Middle Formative	Archaeological	Orestias luteus	Scales	fish	-11.25	7.43			-3.7	-15	7.43	Miller et al. 2010: Table 3
KU-AQ	Titicaca	3800	Middle Formative	Archaeological	Orestias sp.	Bone	fish	-17.17	5.81			-3.7	-21	5.81	Miller et al. 2010: Table 3
Chiripa-Santiago	Titicaca	3852	Middle Formative	Archaeological	Orestias sp.	Scales	fish	-10.08	7.66			-3.7	-14	7.66	Miller et al. 2010: Table 3
Chiripa-Monticulo 1	Titicaca	3852	Middle Formative	Archaeological	Orestias sp.	Scales	fish	-6.1	12.82			-3.7	-10	12.82	Miller et al. 2010: Table 3
Chiripa-Llusco	Titicaca	3852	Middle Formative	Archaeological	Orestias sp.	Scales	fish	-10.2	4.95			-3.7	-14	4.95	Miller et al. 2010: Table 3
Chiripa-Monticulo 1	Titicaca	3852	Middle Formative	Archaeological	Orestias sp.	Scales	fish	-9.64	6.72			-3.7	-13	6.72	Miller et al. 2010: Table 3
Chiripa-Santiago	Titicaca	3852	Middle Formative	Archaeological	Orestias sp.	Scales	fish	-11.44	5.05			-3.7	-15	5.05	Miller et al. 2010: Table 3
KCH21	Titicaca	3852	Late Formative	Archaeological	Orestias agassii	Operculum	fish	-14.6	6.8			-3.7	-18.3	6.8	Capriles, et al. 2021: Table 2
KCH21	Titicaca	3852	Late Formative	Archaeological	Orestias agassii	Operculum	fish	-20.3	7			-3.7	-24	7	Capriles, et al. 2021: Table 2
KCH21	Titicaca	3852	Late Formative	Archaeological	Orestias agassii	Operculum	fish	-20.9	5.9			-3.7	-24.6	5.9	Capriles, et al. 2021: Table 2
KCH21	Titicaca	3852	Late Formative	Archaeological	Orestias agassii	Operculum	fish	-20	5.1			-3.7	-23.7	5.1	Capriles, et al. 2021: Table 2
KCH21	Titicaca	3852	Late Formative	Archaeological	Orestias agassii	Operculum	fish	-21.4	6.1			-3.7	-25.1	6.1	Capriles, et al. 2021: Table 2
Lake Poopo	Titicaca	3700		Modern	Zea mays	Seeds	C4 plant	-12.7	7.1		1.5		-11.2	7.1	Miller et al. 2021: Dataset_S01
Lake Poopo	Titicaca	3700		Modern	Zea mays	Seeds	C4 plant	-12.5	8.4		1.5		-11	8.4	Miller et al. 2021: Dataset_S01
Lake Poopo	Titicaca	3700		Modern	Zea mays	Seeds	C4 plant	-11.5	8.7		1.5		-10	8.7	Miller et al. 2021: Dataset_S01
Lake Poopo	Titicaca	3700		Modern	Zea mays	Seeds	C4 plant	-12.3	10		1.5		-10.8	10	Miller et al. 2021: Dataset_S01
Taraco Peninsula	Titicaca	3852		Modern	Zea mays_Taraco Peninsula	Seeds	C4 plant	-11.1	5.1		1.5		-9.6	5.1	Miller et al. 2021: Dataset_S01
Taraco Peninsula	Titicaca	3852		Modern	Zea mays_var_Altiplano	Seeds	C4 plant	-11.4	8.9		1.5		-9.9	8.9	Miller et al. 2021: Dataset_S01
Taraco Peninsula	Titicaca	3852		Modern	Solanum tuberosum_2	Skin + Starch	C3 plant	-24.7	7.2		1.5		-23.2	7.2	Miller et al. 2021: Dataset_S01
Taraco Peninsula	Titicaca	3852		Modern	Solanum tuberosum_3	Skin + Starch	C3 plant	-27.9	6.8		1.5		-26.4	6.8	Miller et al. 2021: Dataset_S01
Taraco Peninsula	Titicaca	3852		Modern	Solanum tuberosum_4	Starch	C3 plant	-25.5	6		1.5		-24	6	Miller et al. 2021: Dataset_S01
Taraco Peninsula	Titicaca	3852		Modern	Solanum tuberosum_4	Skin	C3 plant	-25.4	6.9		1.5		-23.9	6.9	Miller et al. 2021: Dataset_S01
Taraco Peninsula	Titicaca	3852		Modern	Solanum tuberosum_5	Skin	C3 plant	-26.8	6.4		1.5		-25.3	6.4	Miller et al. 2021: Dataset_S01
Taraco Peninsula	Titicaca	3852		Modern	Solanum tuberosum_5	Skin + Starch	C3 plant	-26.6	7.3		1.5		-25.1	7.3	Miller et al. 2021: Dataset_S01
Taraco Peninsula	Titicaca	3852		Modern	Solanum tuberosum_6	Skin + Starch	C3 plant	-27.9	8.6		1.5		-26.4	8.6	Miller et al. 2021: Dataset_S01
Taraco Peninsula	Titicaca	3852		Modern	Solanum tuberosum		C3 plant	-27	7.3		1.5		-25.5	7.3	Miller et al. 2021: Dataset_S01
Taraco Peninsula	Titicaca	3852		Modern	Solanum tuberosum		C3 plant	-27.1	9.3		1.5		-25.6	9.3	Miller et al. 2021: Dataset_S01
Taraco Peninsula	Titicaca	3852		Modern	Solanum tuberosum	skin	C3 plant	-28.2	6.9		1.5		-26.7	6.9	Miller et al. 2021: Dataset_S01
Taraco Peninsula	Titicaca	3852		Modern	Solanum tuberosum	skin	C3 plant	-27.5	8.7		1.5		-26	8.7	Miller et al. 2021: Dataset_S01
Taraco Peninsula	Titicaca	3852		Modern	Solanum tuberosum	skin	C3 plant	-26.8	7		1.5		-25.3	7	Miller et al. 2021: Dataset_S01
Taraco Peninsula	Titicaca	3852	Formative-Tiwanaku	Archaeological	Amaranthus	Seeds	C3 plant	-22.8	11				-22.8	11	Miller et al. 2021: Dataset_S01
TAP L1198/6/F11077	Titicaca	3852	Formative-Tiwanaku	Archaeological	Chenopodium ambrosioides	Seeds	C3 plant	-22.5	9.4				-22.5	9.4	Miller et al. 2021: Dataset_S01
TAP L799/1/F10278	Titicaca	3852	Formative-Tiwanaku	Archaeological	Chenopodium quinoa_1	Seeds	C3 plant	-23.5	12.9				-23.5	12.9	Miller et al. 2021: Dataset_S01
Taraco Peninsula	Titicaca	3852	Formative-Tiwanaku	Archaeological	Chenopodium quinoa_2	Seeds	C3 plant	-22.6	8.8				-22.6	8.8	Miller et al. 2021: Dataset_S01
TAP L7671/1/F15382	Titicaca	3852	Formative-Tiwanaku	Archaeological	Chenopodium quinoa_2	Parenchyma	C3 plant	-21.8	9.7				-21.8	9.7	Miller et al. 2021: Dataset_S01
Taraco Peninsula	Titicaca	3852		Modern	Amaranthus	Wild/non-cultigen	C3 plant	-28.3	7.2		1.5		-29.8	7.2	Miller et al. 2021: Dataset_S01
Taraco Peninsula	Titicaca	3852		Modern	Chenopodium ambrosioides	Seeds	C3 plant	-23.9	7.7		1.5		-22.4	7.7	Miller et al. 2021: Dataset_S01
Taraco Peninsula	Titicaca	3852		Modern	Chenopodium quinoa_1		C3 plant	-24.3	5.7		1.5		-22.8	5.7	Miller et al. 2021: Dataset_S01
Taraco Peninsula	Titicaca	3852		Modern	Chenopodium quinoa_2	Leaf	C3 plant	-24.4	7.2		1.5		-22.9	7.2	Miller et al. 2021: Dataset_S01
Taraco Peninsula	Titicaca	3852		Modern	Chenopodium quinoa_2	Seeds	C3 plant	-22.9	8.1		1.5		-21.4	8.1	Miller et al. 2021: Dataset_S01
Lake Poopo	Titicaca	3700		Modern	Chenopodium quinoa	Seeds	C3 plant	-25.2	6.4		1.5		-23.7	6.4	Miller et al. 2021: Dataset_S01
Lake Poopo	Titicaca	3700		Modern	Chenopodium quinoa	Seeds	C3 plant	-24.7	7.2		1.5		-23.2	7.2	Miller et al. 2021: Dataset_S01
Lake Poopo	Titicaca	3700		Modern	Chenopodium quinoa	Seeds	C3 plant	-26.9	10.7		1.5		-25.4	10.7	Miller et al. 2021: Dataset_S01
Taraco Peninsula	Titicaca	3852		Modern	Beans	Fruit + Casing	C3 plant	-26	0.4		1.5		-24.5	0.4	Miller et al. 2021: Dataset_S01
Taraco Peninsula	Titicaca	3852		Modern	Beans	Flower	C3 plant	-27.8	0.3		1.5		-26.3	0.3	Miller et al. 2021: Dataset_S01
Taraco Peninsula	Titicaca	3852		Modern	Juncaceae		C3 plant	-27	4.5		1.5		-25.5	4.5	Miller et al. 2021: Dataset_S01
Taraco Peninsula	Titicaca	3852		Modern	Juncaceae		C3 plant	-26.8	8		1.5		-25.3	8	Miller et al. 2021: Dataset_S01
Lake Wiñyamarka	Titicaca	3800		Modern	Schoenoplectus tatora		C3 plant	-26.9	5.9		1.5		-25.4	5.9	Miller et al. 2021: Dataset_S01
Lake Wiñyamarka	Titicaca	3800		Modern	Schoenoplectus tatora		C3 plant	-26.7	2.1		1.5		-25.2	2.1	Miller et al. 2021: Dataset_S01
Taraco Peninsula	Titicaca	3852		Modern	Oxalis tuberosa_1		C3 plant	-25.9	10.3		1.5		-24.4	10.3	Miller et al. 2021: Dataset_S01
Taraco Peninsula	Titicaca	3852		Modern	Oxalis tuberosa_2		C3 plant	-25.5	9.8		1.5		-24	9.8	Miller et al. 2021: Dataset_S01
Taraco Peninsula	Titicaca	3852		Modern	Oxalis tuberosa_3		C3 plant	-24.5	7.1		1.5		-23	7.1	Miller et al. 2021: Dataset_S01
Taraco Peninsula	Titicaca	3852		Modern	Asteraceae		C3 plant	-25.8	3.2		1.5		-24.3	3.2	Miller et al. 2021: Dataset_S01
Taraco Peninsula	Titicaca	3852		Modern	Asteraceae	Seeds	C3 plant	-25.9	-3		1.5		-24.4	-3	Miller et al. 2021: Dataset_S01
Taraco Peninsula	Titicaca	3852		Modern	Asteraceae		C3 plant	-29.2	-1.1		1.5		-27.7	-1.1	Miller et al. 2021: Dataset_S01
Taraco Peninsula	Titicaca	3852		Modern	Asteraceae		C3 plant	-26.7	-1.9		1.5		-25.2	-1.9	Miller et al. 2021: Dataset_S01
Taraco Peninsula	Titicaca	3852		Modern	Asteraceae	Leaf	C3 plant	-29	-4.1		1.5		-27.5	-4.1	Miller et al. 2021: Dataset_S01
Taraco Peninsula	Titicaca	3852		Modern	Asteraceae		C3 plant	-24.7	-1.4		1.5		-23.2	-1.4	Miller et al. 2021: Dataset_S01
Taraco Peninsula	Titicaca	3852		Modern	Brassicaceae	Seeds	C3 plant	-26.4	6.2		1.5		-24.9	6.2	Miller et al. 2021: Dataset_S01
Taraco Peninsula	Titicaca	3852		Modern	Buddlejaceae	Stem	C3 plant	-26.7	7.3		1.5		-25.2	7.3	Miller et al. 2021: Dataset_S01
Taraco Peninsula	Titicaca	3852		Modern	Buddlejaceae	Leaf	C3 plant	-27.4	8.9		1.5		-25.9	8.9	Miller et al. 2021: Dataset_S01
Taraco Peninsula	Titicaca	3852		Modern	Poaceae		C3 plant	-27.1	6.7		1.5		-25.6	6.7	Miller et al. 2021: Dataset_S01
Taraco Peninsula	Titicaca	3852		Modern	Poaceae		C3 plant	-26	4.8		1.5		-24.5	4.8	Miller et al. 2021: Dataset_S01
Taraco Peninsula	Titicaca	3852		Modern	Convolvulaceae		C3 plant	-26.4	-4.3		1.5		-24.9	-4.3	Miller et al. 2021: Dataset_S01
Taraco Peninsula	Titicaca	3852		Modern	Cyperaceae	Seeds	C3 plant	-26	15.2		1.5		-24.5	15.2	Miller et al. 2021: Dataset_S01
Taraco Peninsula	Titicaca	3852		Modern	Equisetaceae		C3 plant	-23.9	5.8		1.5		-22.4	5.8	Miller et al. 2021: Dataset_S01
Taraco Peninsula	Titicaca	3852		Modern	Rannunculus		C3 plant	-25.7	-2.2		1.5		-24.2	-2.2	Miller et al. 2021: Dataset_S01
Taraco Peninsula	Titicaca	3852		Modern	Possibly Asteraceae		C3 plant	-27.6	-0.2		1.5		-26.1	-0.2	Miller et al. 2021: Dataset_S01
Taraco Peninsula	Titicaca	3852		Modern	Possibly Rubiaceae		C3 plant	-26.8	1.1		1.5		-25.3	1.1	Miller et al. 2021: Dataset_S01
Taraco Peninsula	Titicaca	3852		Modern	Unknown wild		C3 plant	-27	-3.6		1.5		-25.5	-3.6	Miller et al. 2021: Dataset_S01
Taraco Peninsula	Titicaca	3852		Modern	Possibly Fabaceae		C3 plant	-27.5	2		1.5		-26	2	Miller et al. 2021: Dataset_S01
Taraco Peninsula	Titicaca	3852		Modern	Possibly Fabaceae		C3 plant	-27.2	-3.7		1.5		-25.7	-3.7	Miller et al. 2021: Dataset_S01
Taraco Peninsula	Titicaca	3852		Modern	Possible Poaceae		C3 plant	-25.2	-2.4		1.5		-23.7	-2.4	Miller et al. 2021: Dataset_S01
Taraco Peninsula	Titicaca	3852		Modern	Possible Asteraceae		C3 plant	-26.6	0.5		1.5		-25.1	0.5	Miller et al. 2021: Dataset_S01
Taraco Peninsula	Titicaca	3852		Modern	Possible "Ichu"		C3 plant	-25	0.5		1.5		-23.5	0.5	Miller et al. 2021: Dataset_S01
Taraco Peninsula	Titicaca	3852		Modern	Unknown weed (wild)		C3 plant	-26.9	0.9		1.5		-25.4	0.9	Miller et al. 2021: Dataset_S01
Taraco Peninsula	Titicaca	3852		Modern	Unknown weed (wild)		C3 plant	-26.7	1.1		1.5		-25.2	1.1	Miller et al. 2021: Dataset_S01
Taraco Peninsula	Titicaca	3852		Modern	Algae ("Lima")		C3 plant	-21.6	7		1.5		-20.1	7	Miller et al. 2021: Dataset_S01
Taraco Peninsula	Titicaca	3852		Modern	Lemna gibba	Stem + Leaf	C3 plant	-26.5	1.5		1.5		-25	1.5	Miller et al. 2021: Dataset_S01
Taraco Peninsula	Titicaca	3852		Modern	Unknown 3_Lake Plant	Stem + Leaf	C3 plant	-27.7	-2.7		1.5		-26.2	-2.7	Miller et al. 2021: Dataset_S01
Taraco Peninsula	Titicaca	3852		Modern	Unknown 5_Lake Plant	Stem + Leaf	C3 plant	-26.8	-5		1.5		-25.3	-5	Miller et al. 2021: Dataset_S01
Taraco Peninsula	Titicaca	3852		Modern	Unknown_Lake_Plant	Stem + Leaf	C3 plant	-28.2	9.9		1.5		-26.7	9.9	Miller et al. 2021: Dataset_S01
Ayawiri	Titicaca	4000	LIP	Archaeological	Chenopodium quinoa	Seed	C3 plant	-25.1	8.8	17.87			-25.1	8.8	Whittemore et al. 2024: SM 2
Ayawiri	Titicaca	4000	LIP	Archaeological	Chenopodium quinoa	Seed	C3 plant	-23.2	6.1	11.01			-23.2	6.1	Whittemore et al. 2024: SM 2
Ayawiri	Titicaca	4000	LIP	Archaeological	Chenopodium quinoa	Seed	C3 plant	-24.4	7.6	17.41			-24.4	7.6	Whittemore et al. 2024: SM 2
Ayawiri	Titicaca	4000	LIP	Archaeological	Chenopodium quinoa	Seed	C3 plant	-24.2	8.7	16.18			-24.2	8.7	Whittemore et al. 2024: SM 2
Ayawiri	Titicaca	4000	LIP	Archaeological	Chenopodium quinoa	Seed	C3 plant	-23.8	5.1	18.96			-23.8	5.1	Whittemore et al. 2024: SM 2
Ayawiri	Titicaca	4000	Formative	Archaeological	Chenopodium quinoa	Seed	C3 plant	-23.1	2.8	23.7			-23.1	2.8	Whittemore et al. 2024: SM 2
Ayawiri	Titicaca	4000	LIP	Archaeological	Chenopodium quinoa	Seed	C3 plant	-23.9	9.3	18.1			-23.9	9.3	Whittemore et al. 2024: SM 2
Ayawiri	Titicaca	4000	LIP	Archaeological	Chenopodium quinoa	Seed	C3 plant	-10.7	7.9	31.98			-10.7	7.9	Whittemore et al. 2024: SM 2
Ayawiri	Titicaca	4000	LIP	Archaeological	Solanum tuberosum	Root	C3 plant	-24.9	5.5	42.29			-24.9	5.5	Whittemore et al. 2024: SM 2
Ayawiri	Titicaca	4000	LIP	Archaeological	Fabacea	Seed	C3 plant	-24.3	4	11.27			-24.3	4	Whittemore et al. 2024: SM 2
Ayawiri	Titicaca	4000	LIP	Archaeological	Chenopodium quinoa	Seed	C3 plant	-24.3	9	19.94			-24.3	9	Whittemore et al. 2024: SM 2
Ayawiri	Titicaca	4000	LIP	Archaeological	Chenopodium quinoa	Seed	C3 plant	-24.2	11.8	19.67			-24.2	11.8	Whittemore et al. 2024: SM 2
Ayawiri	Titicaca	4000	LIP	Archaeological	Chenopodium quinoa	Seed	C3 plant	-24.3	8.3	16.78			-24.3	8.3	Whittemore et al. 2024: SM 2
Ayawiri	Titicaca	4000	LIP	Archaeological	Chenopodium quinoa	Seed	C3 plant	-24.6	11.1	20.19			-24.6	11.1	Whittemore et al. 2024: SM 2
Ayawiri	Titicaca	4000	LIP	Archaeological	Chenopodium quinoa	Seed	C3 plant	-23.5	8.5	19.4			-23.5	8.5	Whittemore et al. 2024: SM 2
Ayawiri	Titicaca	4000	LIP	Archaeological	Chenopodium quinoa	Seed	C3 plant	-24.3	8.2	20.03			-24.3	8.2	Whittemore et al. 2024: SM 2
Ayawiri	Titicaca	4000	LIP	Archaeological	Chenopodium quinoa	Seed	C3 plant	-24	13.5	18.79			-24	13.5	Whittemore et al. 2024: SM 2
Ayawiri	Titicaca	4000	LIP	Archaeological	Chenopodium quinoa	Seed	C3 plant	-24	9.5	21.36			-24	9.5	Whittemore et al. 2024: SM 2
Ayawiri	Titicaca	4000	LIP	Archaeological	Chenopodium quinoa	Seed	C3 plant	-23.5	9.1	11.28			-23.5	9.1	Whittemore et al. 2024: SM 2
Ayawiri	Titicaca	4000	LIP	Archaeological	Chenopodium quinoa	Seed	C3 plant	-23.6	4.7	11.73			-23.6	4.7	Whittemore et al. 2024: SM 2
Ayawiri	Titicaca	4000	LIP	Archaeological	Chenopodium quinoa	Seed	C3 plant	-23.4	4.9	7.92			-23.4	4.9	Whittemore et al. 2024: SM 2
Ayawiri	Titicaca	4000	LIP	Archaeological	Chenopodium quinoa	Seed	C3 plant	-24.4	10.2	23.41			-24.4	10.2	Whittemore et al. 2024: SM 2
Ayawiri	Titicaca	4000	LIP	Archaeological	Chenopodium quinoa	Seed	C3 plant	-23.7	8.1	17.49			-23.7	8.1	Whittemore et al. 2024: SM 2
Ayawiri	Titicaca	4000	LIP	Archaeological	Chenopodium quinoa	Seed	C3 plant	-23.2	9.8	14.6			-23.2	9.8	Whittemore et al. 2024: SM 2
Ayawiri	Titicaca	4000	LIP	Archaeological	Chenopodium quinoa	Seed	C3 plant	-23.7	11.4	15.71			-23.7	11.4	Whittemore et al. 2024: SM 2
Ayawiri	Titicaca	4000	LIP	Archaeological	Chenopodium quinoa	Seed	C3 plant	-24.7	10.3	23.18			-24.7	10.3	Whittemore et al. 2024: SM 2
Ayawiri	Titicaca	4000	LIP	Archaeological	Chenopodium quinoa	Seed	C3 plant	-24.8	12	20.41			-24.8	12	Whittemore et al. 2024: SM 2
Ayawiri	Titicaca	4000	LIP	Archaeological	Chenopodium quinoa	Seed	C3 plant	-25.1	13.6	24.41			-25.1	13.6	Whittemore et al. 2024: SM 2
Ayawiri	Titicaca	4000	LIP	Archaeological	Chenopodium quinoa	Seed	C3 plant	-24.8	11.3	17.97			-24.8	11.3	Whittemore et al. 2024: SM 2
Ayawiri	Titicaca	4000	LIP	Archaeological	Chenopodium quinoa	Seed	C3 plant	-23.5	7.1	13.78			-23.5	7.1	Whittemore et al. 2024: SM 2
Ayawiri	Titicaca	4000	LIP	Archaeological	Chenopodium quinoa	Seed	C3 plant	-23	8.2	14.99			-23	8.2	Whittemore et al. 2024: SM 2
Ayawiri	Titicaca	4000	LIP	Archaeological	Chenopodium quinoa	Seed	C3 plant	-23.7	9.3	15.93			-23.7	9.3	Whittemore et al. 2024: SM 2
Ayawiri	Titicaca	4000	Formative	Archaeological	Chenopodium quinoa	Seed	C3 plant	-23.4	9.4	20.48			-23.4	9.4	Whittemore et al. 2024: SM 2
Ayawiri	Titicaca	4000	Formative	Archaeological	Chenopodium quinoa	Seed	C3 plant	-23.6	9	18.62			-23.6	9	Whittemore et al. 2024: SM 2
Ayawiri	Titicaca	4000	LIP	Archaeological	Chenopodium quinoa	Seed	C3 plant	-24.1	6.3	16.44			-24.1	6.3	Whittemore et al. 2024: SM 2
Ayawiri	Titicaca	4000	LIP	Archaeological	Chenopodium quinoa	Seed	C3 plant	-25.2	9.6	18.37			-25.2	9.6	Whittemore et al. 2024: SM 2
Ayawiri	Titicaca	4000	LIP	Archaeological	Chenopodium quinoa	Seed	C3 plant	-24	10.3	21.65			-24	10.3	Whittemore et al. 2024: SM 2
Ayawiri	Titicaca	4000	LIP	Archaeological	Chenopodium quinoa	Seed	C3 plant	-23.8	11.5	12.33			-23.8	11.5	Whittemore et al. 2024: SM 2
Ayawiri	Titicaca	4000	LIP	Archaeological	Chenopodium quinoa	Seed	C3 plant	-25.3	9.6	22.6			-25.3	9.6	Whittemore et al. 2024: SM 2
Ayawiri	Titicaca	4000	LIP	Archaeological	Chenopodium quinoa	Seed	C3 plant	-24.4	9.5	21.99			-24.4	9.5	Whittemore et al. 2024: SM 2
Ayawiri	Titicaca	4000	LIP	Archaeological	Chenopodium quinoa	Seed	C3 plant	-23.9	8.7	19.9			-23.9	8.7	Whittemore et al. 2024: SM 2
Ayawiri	Titicaca	4000	LIP	Archaeological	Chenopodium quinoa	Seed	C3 plant	-24.4	5.6	13.06			-24.4	5.6	Whittemore et al. 2024: SM 2
Ayawiri	Titicaca	4000	LIP	Archaeological	Chenopodium quinoa	Seed	C3 plant	-23.2	8.6	19.55			-23.2	8.6	Whittemore et al. 2024: SM 2
Ayawiri	Titicaca	4000	LIP	Archaeological	Chenopodium quinoa	Seed	C3 plant	-24.4	7.2	18.42			-24.4	7.2	Whittemore et al. 2024: SM 2
Ayawiri	Titicaca	4000	LIP	Archaeological	Chenopodium quinoa	Seed	C3 plant	-25	9.1	19.99			-25	9.1	Whittemore et al. 2024: SM 2
Ayawiri	Titicaca	4000	LIP	Archaeological	Chenopodium quinoa	Seed	C3 plant	-24	7.1	18.96			-24	7.1	Whittemore et al. 2024: SM 2
Ayawiri	Titicaca	4000	LIP	Archaeological	Chenopodium quinoa	Seed	C3 plant	-22.8	8.2	19.42			-22.8	8.2	Whittemore et al. 2024: SM 2
Ayawiri	Titicaca	4000	LIP	Archaeological	Chenopodium quinoa	Seed	C3 plant	-22	8.9	20.64			-22	8.9	Whittemore et al. 2024: SM 2
Ayawiri	Titicaca	4000	LIP	Archaeological	Chenopodium quinoa	Seed	C3 plant	-24.2	10	19.44			-24.2	10	Whittemore et al. 2024: SM 2
Ayawiri	Titicaca	4000	LIP	Archaeological	Chenopodium quinoa	Seed	C3 plant	-22.2	10.5	14.4			-22.2	10.5	Whittemore et al. 2024: SM 2
Ayawiri	Titicaca	4000	LIP	Archaeological	Chenopodium quinoa	Seed	C3 plant	-24.3	7.5	18.21			-24.3	7.5	Whittemore et al. 2024: SM 2
Ayawiri	Titicaca	4000	LIP	Archaeological	Chenopodium quinoa	Seed	C3 plant	-23.2	7.7	16.16			-23.2	7.7	Whittemore et al. 2024: SM 2
Ilave Basin	Titicaca	3900		Modern	Solanum tuberosum	Skin + Starch	C3 plant	-28.8	-1.14	29.9	1.5		-27.3	-1.14	Flores-Blanco, 2024: Appendix 6
Ilave Basin	Titicaca	3900		Modern	Solanum tuberosum	Skin + Starch	C3 plant	-28.7	-1.41	86.8	1.5		-27.2	-1.41	Flores-Blanco, 2024: Appendix 6
Ilave Basin	Titicaca	3900		Modern	Solanum tuberosum	Skin + Starch	C3 plant	-27.2	-0.65	104.9	1.5		-25.7	-0.65	Flores-Blanco, 2024: Appendix 6
Ilave Basin	Titicaca	3900		Modern	Solanum tuberosum	Skin + Starch	C3 plant	-26.7	5.07	174	1.5		-25.2	5.07	Flores-Blanco, 2024: Appendix 6
HUMAN
Site	Region	Altitude	Period	14Cdate.95percent.CalBP.reference	Taxa	Tissue type	age.class	?13C	?15N	CN.atomic	Offset ?13C	Offset ?15N	?13Cdiet	?15Ndiet	Reference
SMP	Titicaca	3900	Archaic	n.d.	Human	temporal (petrous portion)	adult	-18.89	9.93	3.3	-5.25	4.5	-23.89	4.93	Chen et al. 2024: Table 2 and S2 table
SMP	Titicaca	3900	Archaic	7565-7177	Human	rib 10 (left)	adult	-18.91	9.19	3.2	-5.25	4.5	-23.91	4.19	Chen et al. 2024: Table 2 and S2 table
SMP	Titicaca	3900	Archaic	7565-7177	Human	rib 1 (left)	adolescent	-19.28	8.23	3.2	-5.25	4.5	-24.28	3.23	Chen et al. 2024: Table 2 and S2 table
SMP	Titicaca	3900	Archaic	6856-6569	Human	hand mid phalanx (right)	adult	-18.73	11.31	3.2	-5.25	4.5	-23.73	6.31	Chen et al. 2024: Table 2 and S2 table
SMP	Titicaca	3900	Archaic	7153-6756	Human	metatarsal 5 (left)	adult	-19.28	9.22	3.3	-5.25	4.5	-24.28	4.22	Chen et al. 2024: Table 2 and S2 table
SMP	Titicaca	3900	Archaic	6780-6510	Human	hand proximal phalanx (right)	adolescent	-19.14	8.02	3.2	-5.25	4.5	-24.14	3.02	Chen et al. 2024: Table 2 and S2 table
SMP	Titicaca	3900	Archaic	7160-6885	Human	hand proximal phalanx (right)	adult	-19.34	8.47	3.2	-5.25	4.5	-24.34	3.47	Chen et al. 2024: Table 2 and S2 table
SMP	Titicaca	3900	Archaic	7465-7317	Human	hand proximal phalanx (left)	adult	-18.48	8.61	3.2	-5.25	4.5	-23.48	3.61	Chen et al. 2024: Table 2 and S2 table
SMP	Titicaca	3900	Archaic	6907-6574	Human	hand proximal phalanx (left)	adult	-18.21	9.7	3.2	-5.25	4.5	-23.21	4.7	Chen et al. 2024: Table 2 and S2 table
SMP	Titicaca	3900	Archaic	6883-6669	Human	rib (right)	adult	-18.9	9.43	3.2	-5.25	4.5	-23.9	4.43	Chen et al. 2024: Table 2 and S2 table
SMP	Titicaca	3900	Archaic	n.d.	Human	rib (left)	adult	-19.12	9.09	3.2	-5.25	4.5	-24.12	4.09	Chen et al. 2024: Table 2 and S2 table
SMP	Titicaca	3900	Archaic	n.d.	Human	hand proximal phalanx (left)	adult	-18.81	8.74	3.2	-5.25	4.5	-23.81	3.74	Chen et al. 2024: Table 2 and S2 table
SMP	Titicaca	3900	Archaic	7247-7009	Human	mandible (right)	adult	-18.81	10.11	3.3	-5.25	4.5	-23.81	5.11	Chen et al. 2024: Table 2 and S2 table
WMP	Titicaca	3900	Archaic	8990-8650	Human	tibia frag (side indeterminate)	adult	-18.46	9.45	3.9	-5.25	4.5	-23.46	4.45	Chen et al. 2024: Table 2 and S2 table
WMP	Titicaca	3900	Archaic	n.d.	Human	long bone diaphysis fragment	adult	-18.6	8.7	3.3	-5.25	4.5	-23.6	3.7	Chen et al. 2024: Table 2 and S2 table
WMP	Titicaca	3900	Archaic	n.d.	Human	bone frag	adult	-18.59	9.9	3.4	-5.25	4.5	-23.59	4.9	Chen et al. 2024: Table 2 and S2 table
WMP	Titicaca	3900	Archaic	n.d.	Human	left petrous portion	adult	-17.91	10.04	3.4	-5.25	4.5	-22.91	5.04	Chen et al. 2024: Table 2 and S2 table
WMP	Titicaca	3900	Archaic	8992-8651	Human	indeterminate bone fragment	adolescent	-19.11	9.15	3.6	-5.25	4.5	-24.11	4.15	Chen et al. 2024: Table 2 and S2 table
WMP	Titicaca	3900	Archaic	n.d.	Human	left scapula	adult	-19.1	8.4	3.2	-5.25	4.5	-24.1	3.4	Chen et al. 2024: Table 2 and S2 table
WMP	Titicaca	3900	Archaic	n.d.	Human	3rd molar	adolescent	-18.73	9.76	3.2	-5.25	4.5	-23.8	4.76	Chen et al. 2024: Table 2 and S2 table
