# Supplementary material for: Altiplano agricultural origins was a process of economic resilience, not hardship: Isotope chemistry, zooarchaeology, and archaeobotany in the Titicaca Basin, 5.5-3.0 ka
Source: PLoS One. 2025 Jun 25;20(6):e0325626. doi: 10.1371/journal.pone.0325626 (PMC12192108; doi:10.1371/journal.pone.0325626)
Supplement: S1 File — S1 Table. Food Web Data. 210 published isotopic values from archaeological and adjusted modern samples from the Andean Altiplano. S2 Table. Isotopic and archaeological context data of human bones. 16 isotopic values from the Kaillachuro and Jiskairumoko sites. S3 Data. R code for statistical analysis. (ZIP) [file pone.0325626.s001.zip › SInformation/S2_Table_OseoIsotopicData.xlsx]

## Sheet: S2_Table_OseoIsotopicData
		Site	Mound / Block	Feature / SU	Age	Hard tissue types	Sample type	δ13CVPDB (‰)	Total C (µg)	δ15NAir (‰)	Total N (µg)	C:N	Offset-δ13C	Offset-δ15N	δ13Cdiet (‰)	δ15Ndiet (‰)	δ13Capatite (‰)	date (95% cal ka)	Period
1	1877413	Kaillachuro	M4 / B3	Burial 1 / 18	Adult	Dentin	M3	-19.2	843.58	8.6	309.85	3.2	4.5	3	-23.7	5.6	-13.89	5192-5051	TA
2	1877415	Kaillachuro	M4 / B3	Burial 1 / 18	Adult	Bone	femur	-19.2	560.29	8.5	202.24	3.2	4.5	3	-23.7	5.5	-13.14	5192-5051	TA
3	1877414	Kaillachuro	M4 / B3	Burial 2 / 20	Adult	Bone	femur	-19.1	766.31	8.1	273.52	3.3	4.5	3	-23.6	5.1	-13.11	5294-4963	TA
4	1895156	Kaillachuro	M4 / B3	Tr1	Adult	Dentin	LM3	-17.4	728.05	11.6	269.05	3.2	4.5	3	-21.9	8.6	-11.55	5294-4966	TA
5	UCI-278133	Kaillachuro	M4 / B3	10	Adult	Bone	tibia	-18.3		10.4		3.1	4.5	3	-22.8	7.4	-12.81	5195-5050	TA
6	1990788	Kaillachuro	M4 / U1	4a	Adult	Dentin	RM2 upper	-18.8	625.15	9.2	222.28	3.3	4.5	3	-23.3	6.2	-13.6	ca. 5300–5000	TA
7	1990793	Kaillachuro	M4 / Tr1S	clay / level VI	Adult	Dentin	M3	-18.9	438.49	6.5	154.22	3.3	4.5	3	-23.4	3.5	-12.86	ca. 3800-3500	TA
8	1990789	Kaillachuro	M4 / Tr1S	R1 / level VI	Adult	Dentin	M3	-19.6	240.71	6	80.92	3.5	4.5	3	-24.1	3	-11.62	3719-3571	TA
9	1895136	Kaillachuro	M4 / B3	6	Adult	Dentin	M3	-18.2	705.98	9.9	261.85	3.1	4.5	3	-22.7	6.9	-12.09	4654-4519	TA
10	1895134	Jiskairumoko		U22	Adult	Bone	Bone	-19.2	737.22	8.7	274.09	3.1	4.5	3	-23.7	5.7	-12.28	ca. 3200-3800	TA
11	1895135	Jiskairumoko	8	Burial 3/O22 d5iv	Adult	Dentin	RM3	-19	741.22	9.3	275.14	3.1	4.5	3	-23.5	6.3	-12.28	3442-3778	TA
12	1990791	Kaillachuro	M4 / B3	10	Adult	Dentin	RI1 lower	-18.6	811.62	10.8	285.85	3.3	4.5	3	-23.1	7.8	-12.58	3267-3137	EF
13	UCI-259861	Kaillachuro	M4 / B3	10	Adult	Bone	femur	-19.3		8.6		3.3	4.5	3	-23.8	5.6	-12.04	3267-3137	EF
14	1895130	Kaillachuro	Tr1	level I	Adult	Dentin	RM3	-18.9	284.14	9.6	100.79	3.3	4.5	3	-23.4	6.6	-12.02	ca. 3500-3000	EF
15	1895133	Jiskairumoko			Adult	Dentin	LM3	-18.9	613.05	9.8	224.03	3.2	4.5	3	-23.4	6.8	-11.38	ca. 3500-3000	EF
16	1895187	Jiskairumoko			Adult	Dentin	LM3	-19	659.15	9	241.79	3.2	4.5	3	-23.5	6	-11.21	ca. 3500-3000	EF
