# Supplementary material for: Altiplano agricultural origins was a process of economic resilience, not hardship: Isotope chemistry, zooarchaeology, and archaeobotany in the Titicaca Basin, 5.5-3.0 ka
Source: PLoS One. 2025 Jun 25;20(6):e0325626. doi: 10.1371/journal.pone.0325626 (PMC12192108; doi:10.1371/journal.pone.0325626)
Supplement: S1 File — S1 Table. Food Web Data. 210 published isotopic values from archaeological and adjusted modern samples from the Andean Altiplano. S2 Table. Isotopic and archaeological context data of human bones. 16 isotopic values from the Kaillachuro and Jiskairumoko sites. S3 Data. R code for statistical analysis. (ZIP) [file pone.0325626.s001.zip › SInformation/S3_RCodeDiet.R]

###### Altiplano agricultural origins was a process of economic resilience, not hardship #######
############ : Isotope chemistry, zooarchaeology, and archaeobotany############ 
############ ############ in the Titicaca Basin, 5.3-3.0 cal. Ka ############ 
############################################################

# libraries
library(tidyverse)
library(ggplot2)
library(reshape2)
library(plyr)
library(patchwork)


############################################################
######### Fig 2a. Food sources ##########################
##############################################################

library(SIBER)

foodweb<- read.csv("C:/Users/LuisF/Documents/Publications, papers/Paper - KCO Subsistence - Diet/RDiet/Sources_Titicaca.csv")
consumer<- read.csv("/Users/LuisF/Documents/Publications, papers/Paper - KCO Subsistence - Diet/RDiet/kco_consumer.csv")

# Foodweb
camel <- foodweb[1:47,14:15] # extract data from camelids
mu <- colMeans(camel)
Sigma <- cov(camel) 

fish <- foodweb[48:64,14:15] # extract data from fish
muf <- colMeans(fish)
Sigmaf <- cov(fish) 

c4 <- foodweb[65:70,14:15] # extract data from C4 plants
muz <- colMeans(c4)
Sigmaz <- cov(c4) 

c3<- foodweb[71:190,14:15] # extract data from C3 plants
mup <- colMeans(c3)
Sigmap <- cov(c3) 

#Sites data KCO vs Jiska
KCO <- consumer[1:12,1:2] #consumer KCO
Jiska <- consumer[13:16,1:2] #consumer Jiska

#plot Archaic
png("C:/Users/LuisF/Documents/Publications, papers/Paper - KCO Subsistence - Diet/RDiet/Fig.Isotopes2.png", 
    width=8, height=6, units="in", res=600)
par(mfrow = c(1,1))

plot(KCO, pch = 17, col="blue",
     xlab = expression(paste(delta^{13}, "C(\u2030)")),
     ylab = "",
     ylim = c(-4, 17), 
     xlim = c(-30, -4))
title(ylab = expression(paste(delta^{15}, "N(\u2030)")), line = 2)
points(Jiska, pch = 3, col="black") #add points Jiska
addEllipse(mu, Sigma, p.interval = 0.95, col = "brown", lty = 3, lwd = 2)
addEllipse(muf, Sigmaf, p.interval = 0.95, col = "deepskyblue", lty = 3, lwd = 2)
addEllipse(muz, Sigmaz, p.interval = 0.95, col = "orange", lty = 3, lwd = 2)
addEllipse (mup, Sigmap, p.interval = 0.95, col = "darkgreen", lty = 3, lwd = 2)
text(-29.5, -1, "C3 plant", col = "darkgreen", cex = 0.8)
text(-11, 12.5, "C4 plant (maize)",col = "orange", cex = 0.8)
text(-13, 2.7, "lake fish",col = "deepskyblue", cex = 0.8)
text(-18, 12.5, "camelid",col = "brown", cex = 0.8)

legend("bottom", legend=c("Kaillachuro", "Jiskairumoko"), 
       cex = 0.8, text.font = 2, bty="n",text.width = 0.04,x.intersp = 0.4,
       pch = c(17,3) )


dev.off()


################ Fig 2b.Isotope values distribution #################
####################################################################

baseline<-read.csv("C:/Users/LuisF/Documents/UCDavis/Curses UCD/6th Year/Spring/Ant-216/Paper - KCO Subsistence - Diet/RDiet/Baseline_CN_Titicaca.csv")

human<-read.csv("C:/Users/LuisF/Documents/UCDavis/Curses UCD/6th Year/Spring/Ant-216/Paper - KCO Subsistence - Diet/RDiet/Human.csv")

# Generate a BOXPLOT for each Period
pc<- ggplot(human, aes(x=as.factor(Period), y=d13C, fill=Period)) +
  geom_boxplot() +
  scale_x_discrete(limits = c("LA", "TA", "EF"))+
  labs(title="", x="Periods", y=(expression(paste(delta^{13}, "C(\u2030)"))))+
  theme_classic()


pb<- ggplot(human, aes(x=as.factor(Period), y=d15N, fill=Period)) +
  geom_boxplot() +
  scale_x_discrete(limits = c("LA", "TA", "EF"))+
  labs(title="", x="Periods", y=(expression(paste(delta^{15}, "N(\u2030)"))))+
  theme_classic()

pc+pb


# Generate a BOXPLOT for each Source
#Carbon
c <- ggplot(baseline, aes(x=as.factor(Type), y=d13C_adjsuted, fill=Type)) +
  geom_boxplot() +
  labs(title="", x="Foodweb", y=(expression(paste(delta^{13}, "C(\u2030)"))))+
  theme_classic()
#Nitrogen
n <- ggplot(baseline, aes(x=as.factor(Type), y=d15N_adjsuted, fill=Type)) +
  geom_boxplot() +
  labs(title="", x="Foodweb", y=(expression(paste(delta^{15}, "N(\u2030)"))))+
  theme_classic()

c+n

#####################################################
############# Fig 3. biopatite############################
##################################################

#Plotting d13Cap against d13Ccoll to do the Kellner and Schoneinger(2007) model
bone <- read.csv("C:/Users/LuisF/Documents/UCDavis/Curses UCD/6th Year/Spring/Ant-216/Paper - KCO Subsistence - Diet/RDiet/bone.csv")
ggplot(bone, aes(x=d13Ccol, y=d13Cap)) +
  coord_cartesian(xlim = c(-21, -12), ylim = c(-15, -10)) +
  geom_point(size = 4) +
  theme(text = element_text(size = 20)) +
  geom_segment(x = -20.34, y = -14, xend = -19.06, yend = -11.75, colour= "darkgreen",lwd=1) + # This is for C3 protein line
  geom_segment(x = -14.95, y = -14, xend = -14.26, yend = -12.5, colour= "blue",lwd=1) + # marine protein
  geom_segment(x = -14.39, y = -14, xend = -13.51, yend = -12.5, colour= "orange",lwd=1) + # C4 protein line
  labs(x = bquote("δ" ^13* "C"[Collagen]*"(PDB)"), y = bquote("δ" ^13* "C"[Apatite]*"(VPDB)"))+  
  theme_classic()


## Data
head(baseline)
source<c(baseline$d13C_adjsuted, baseline$d15N_adjsuted)
ss.m<-aggregate(cbind(baseline$d13C_adjsuted,baseline$d15N_adjsuted)~baseline$Type,FUN=mean)
ss.v<-aggregate(cbind(baseline$d13C_adjsuted,baseline$d15N_adjsuted)~baseline$Type,FUN=sd)
ss.c<-aggregate(baseline$Type,by=list(baseline$Type),FUN=length)

source.summary<-data.frame(resource=ss.m[,1],Meand13C=ss.m[,2],SDd13C=ss.v[,2],Meand15N=ss.m[,3],SDd15N=ss.v[,3],n=ss.c$x)
write.csv(source.summary,"sources.csv",row.names=F)

source.filename<-"sources.csv"
read.csv(source.filename)
source<-load_source_data(filename=source.filename, source_factors=NULL,conc_dep=FALSE, data_type="means", mix)


############################################################
######### Fig 4 and Table 2. BAYESIAN MODELING ##########################
##############################################################
# November, 2024
# Bayesian mixture models (Stock B, Jackson et al. 2018; Chen et al. 2024).

# Load MixSIAR package
library(MixSIAR)
#install.packages("R2jags")
library(R2jags)
#install.packages("remotes")
remotes::install_github("brianstock/MixSIAR", dependencies=T)

################################################################################

setwd("C:/Users/LuisF/Documents/Publications, papers/Paper - KCO Subsistence - Diet/RDiet")
mix.filename<-"kco_consumer.csv"
read.csv(mix.filename)

# Load mixture data
mix <- load_mix_data(filename=mix.filename, 
                     iso_names=c("d13C","d15N"),
                     factors=NULL,
                     fac_random=NULL,
                     fac_nested=NULL,
                     cont_effects=NULL)


################################################################################

#import food source data
source.raw<-read.csv("C:/Users/LuisF/Documents/Publications, papers/Paper - KCO Subsistence - Diet/RDiet/Sources_Titicaca.csv")
head(source.raw)
source<c(source.raw$d13Cdiet, source.raw$d15Ndiet)
ss.m<-aggregate(cbind(source.raw$d13Cdiet,source.raw$d15Ndiet)~source.raw$Type,FUN=mean)
ss.v<-aggregate(cbind(source.raw$d13Cdiet,source.raw$d15Ndiet)~source.raw$Type,FUN=sd)
ss.c<-aggregate(source.raw$Type,by=list(source.raw$Type),FUN=length)

source.summary<-data.frame(resource=ss.m[,1],Meand13C=ss.m[,2],SDd13C=ss.v[,2],Meand15N=ss.m[,3],SDd15N=ss.v[,3],n=ss.c$x)
write.csv(source.summary,"sources.csv",row.names=F)

source.filename<-"sources.csv"
read.csv(source.filename)
source<-load_source_data(filename=source.filename, source_factors=NULL,conc_dep=FALSE, data_type="means", mix)


#Discrimination (trophic enrichment) values

dn<-3:6 #possible trophic enrichment factors (discrimination) for nitrogen
dc<-seq(4.5,6,by=.5) #possible trophic enrichment factors (discrimination) for nitrogen
tef<-expand.grid(Meand13C=dc,SDd13C=0.63,Meand15N=dn,SDd15N=0.74) #SDs based on Cheng and Szpak 2020, JAMT

#plot prior (1=uninformative)
plot_prior(alpha.prior=1,source)


# Write the JAGS model file
model_filename<-"MixSIAR_model.txt"   # Name of the JAGS model file
resid_err<-TRUE
process_err<-TRUE
write_JAGS_model(model_filename, resid_err, process_err, mix, source)

output_options<-list(summary_save = TRUE,
                     summary_name = "summary_statistics",
                     sup_post = FALSE,
                     plot_post_save_pdf = TRUE,
                     plot_post_name = "posterior_density",
                     sup_pairs = FALSE,
                     plot_pairs_save_pdf = TRUE,
                     plot_pairs_name = "pairs_plot",
                     sup_xy = TRUE,
                     plot_xy_save_pdf = FALSE,
                     plot_xy_name = "xy_plot",
                     gelman = TRUE,
                     heidel = FALSE,
                     geweke = TRUE,
                     diag_save = TRUE,
                     diag_name = "diagnostics",
                     indiv_effect = FALSE,
                     plot_post_save_png = TRUE,
                     plot_pairs_save_png = FALSE,
                     plot_xy_save_png = FALSE,
                     diag_save_ggmcmc = FALSE,
                     return_obj = TRUE)


#run an initial test to ensure files load correctly
discr<-data.frame(resource=c("C3 plant","C4 plant","fish","mammals"),Meand13C=rep(tef[1,1],4),SDd13C=rep(tef[1,2],4),Meand15N=rep(tef[1,3],4),SDd15N=rep(tef[1,4])) #specify discimination data for testing purpose
write.csv(discr,"discrimination.csv",row.names=F)#unfortunately, MixSIAR requires importation of a csv discrimination file. Therefore, export discrimination table to a csv file to be imported next step.
d<-load_discr_data("discrimination.csv",mix)#import discrimination file.
jags.test<-run_model(run="test", mix, source, d, model_filename)
output_JAGS(jags.test, mix, source, output_options)


#run the very long model with different nitrogen offsets to reflect the range of possible values observed in the lit. Identify the one with the lowest LIC. very long: chain-length=1,000,000, burn-in=500,000, thinning=500, chains=3

mdl.names<-NULL #empty vector to store model names
mdls<-list()
summary<-data.frame(d13C=NA,d15N=NA,C3.plant=NA,C4.plant=NA,fish=NA,mammals=NA,Gelman=NA,Geweke=NA)
for (i in 1:nrow(tef)){
  discr<-data.frame(resource=c("C3 plant","C4 plant","fish","mammals"),Meand13C=rep(tef[i,1],4),SDd13C=rep(tef[i,2],4),Meand15N=rep(tef[i,3],4),SDd15N=rep(tef[i,4]))
  write.csv(discr,"discrimination.csv",row.names=F)#unfortunately, MixSIAR requires importation of a csv discrimination file. Therefore, export discrimination table to a csv file to be imported next step.
  d<-load_discr_data("discrimination.csv",mix)#import discrimination file.
  mdl<-paste("jags.vlong","C",discr[2,2],"N",discr[2,4],sep=".")#model name specifying C and N discrimination factors being used
  mdl.names<-c(mdl.names,mdl) #collection of model names
  mdls[[i]]<-assign(mdl,run_model(run="very long", mix, source, d, model_filename)) #runs the current model and assigns it to the model name
  diag<-output_diagnostics(mdls[[i]],mix,source,output_options)
  stats<-output_stats(mdls[[i]],mix,source,output_options)
  summary[i,1]<-tef[i,1]
  summary[i,2]<-tef[i,3]
  summary$C3.plant[i]<-paste0(
    round(stats[rownames(stats)=="p.global.C3 plant","50%"],2)*100,
    "(",
    round(stats[rownames(stats)=="p.global.C3 plant","2.5%"],2)*100,
    "-",
    round(stats[rownames(stats)=="p.global.C3 plant","97.5%"],2)*100,
    ")"
  )
  summary$C4.plant[i]<-paste0(
    round(stats[rownames(stats)=="p.global.C4 plant","50%"],2)*100,
    "(",
    round(stats[rownames(stats)=="p.global.C4 plant","2.5%"],2)*100,
    "-",
    round(stats[rownames(stats)=="p.global.C4 plant","97.5%"],2)*100,
    ")"
  )
  summary$fish[i]<-paste0(
    round(stats[rownames(stats)=="p.global.fish","50%"],2)*100,
    "(",
    round(stats[rownames(stats)=="p.global.fish","2.5%"],2)*100,
    "-",
    round(stats[rownames(stats)=="p.global.fish","97.5%"],2)*100,
    ")"
    
  )
  summary$mammal[i]<-paste0(
    round(stats[rownames(stats)=="p.global.mammals","50%"],2)*100,
    "(",
    round(stats[rownames(stats)=="p.global.mammals","2.5%"],2)*100,
    "-",
    round(stats[rownames(stats)=="p.global.mammals","97.5%"],2)*100,
    ")"
  )
  summary$Gelman[i]<-paste(
    length(which(diag$gelman[,1]>1.01)),
    length(which(diag$gelman[,1]>1.05)),
    length(which(diag$gelman[,1]>1.1)),
    sep=","
  )
  summary$Geweke[i]<-paste(
    length(which(abs(diag$geweke[,1])>1.96)),
    length(which(abs(diag$geweke[,2])>1.96)),
    length(which(abs(diag$geweke[,3])>1.96)),
    sep=","
  )
  
}


mdl.names #show model names
length(mdls)

names(mdls)<-mdl.names #add names to list to make identification of best model easier

cm<-compare_models(x=mdls,loo=TRUE)
cm<-cm[order(as.numeric(row.names(cm))),]
summary$LOOic<-cm$LOOic
summary$weight<-cm$weight
summary
which(summary$LOOic==min(summary$LOOic))#best model (lowest AIC)

write.csv(summary,"C:/Users/LuisF/Documents/Publications, papers/Paper - KCO Subsistence - Diet/RDiet/MixModelResultsSummary.csv")

####### best model ########

#show maximum likelihood model

mlm<-which(summary$LOOic==min(summary$LOOic))[1] #specify the most likely model given the model comparison results. Pick first if multiple.

output_JAGS(mdls[[mlm]], mix, source, output_options)


#plot isospace for maximum likelihood model
mld<-data.frame(resource=source$source_names,Meand13C=tef[mlm,1],SDd13C=tef[mlm,2],Meand15N=tef[mlm,3],SDd15N=tef[mlm,4])
write.csv(mld,"discrimination_mld.csv",row.names=F)#unfortunately, MixSIAR requires importation of a csv discrimination file. Therefore, export discrimination table to a csv file to be imported next step.
mld2<-load_discr_data("discrimination_mld.csv",mix)#import discrimination file.
plot_data("isospace_plot",plot_save_pdf=F,plot_save_png=T,mix=mix,source=source,discr=mld2)

#custom plot
tiff("C:/Users/LuisF/Documents/Publications, papers/Paper - KCO Subsistence - Diet/PlosONE/Figures-Tables/Fig.Isotopesfin.tiff", 
     width=10, height=6, units="in", res=600)
attach.jags(mdls[[mlm]])
par(mar=c(4,4,1,1))
plot(NULL,xlim=c(0,1),ylim=c(0,1),xlab="Proportion of diet",ylab="Scaled posterior density")
cols<-360/length(source$source_names)*1:length(source$source_names)
for (i in 1:length(source$source_names)){
  d<-density(p.global[,i])
  d$y<-d$y/max(d$y)
  polygon(x=d$x,y=d$y,border=NA,col=hsv(cols[i]/360,1,1,.2))
  lines(d,col=hsv(cols[i]/360,1,1,1),lwd=1)
}
axis(3,labels=F)
axis(4,labels=F)
abline(h=0)
legend("top",legend=sort(source$source_names),
       fill=hsv(cols/360,1,1,.2),
       border=hsv(cols/360,1,1,1),bty="n")
dev.off()


list(mix=mix,source=source,models=mdls,tef=tef,summary=summary,consumers=nrow(mix$data),most.likely=mlm,sources=source$source_names)
